# Supplementary material for: Clinical Outcomes of Cardiac Implantable Electronic Device Infections in Octogenarians: A 20-Year Retrospective Cohort Study
Source: J Clin Med. 2026 Apr 15;15(8):2996. doi: 10.3390/jcm15082996 (PMC13117004; doi:10.3390/jcm15082996)
Supplement: Supplementary file 1 [file jcm-15-02996-s001.zip]

Archive with 1 entries (1 files):
- jcm-4243875-supplementary.pdf
